# Supplementary material for: Benchmarking computational methods for identifying and quantifying polyadenylation sites from 3′ tag-based single-cell RNA-seq data
Source: Nucleic Acids Res. 2026 May 12;54(9):gkag490. doi: 10.1093/nar/gkag490 (PMC13161560; doi:10.1093/nar/gkag490)
Supplement: gkag490_Supplemental_Files [file gkag490_supplemental_files.zip]

Archive with 3 entries (3 files):
- Supplementary Figures.pdf
- Supplementary Tables.xlsx
- Supplementary Text.pdf
