# Supplementary material for: Benchmarking computational methods for identifying and quantifying polyadenylation sites from 3′ tag-based single-cell RNA-seq data
Source: Nucleic Acids Res. 2026 May 12;54(9):gkag490. doi: 10.1093/nar/gkag490 (PMC13161560; doi:10.1093/nar/gkag490)
Supplement: gkag490_Supplemental_Files [file gkag490_supplemental_files.zip › Supplementary Tables.xlsx]

## Sheet: Table S1
Supplementary Table 1. Summary of the ten pA identification methods for scRNA-seq evaluated in this study
Category	Tool name	Year	Language	pA identification method	Use known pA	Built in internal priming removal	pA quantification method	Website
De novo	scAPA [1]	2019	Shell, R	Peak calling	NO	YES	featureCounts	https://github.com/ElkonLab/scAPA
	polyApipe	2019	Python, R	Soft clipped reads with poly(A)	NO	YES	featureCounts + UMI-tools	https://github.com/MonashBioinformaticsPlatform/polyApipe
	Sierra [2]	2020	R	Peak calling	NO	YES	countOverlaps function in GenomicRanges	https://github.com/VCCRI/Sierra
	scAPAtrap [3]	2021	R	Peak calling	NO	NO	featureCounts + UMI-tools	https://github.com/BMILAB/scAPAtrap
	SCAPE [4]	2022	Python	Modeling based on insert size	NO	YES	Modeling to assign the affiliation of reads	https://github.com/LuChenLab/SCAPE
Annotation-based	MAAPER [5]	2021	R	Modeling based on known pAs	YES	YES	Quantifying the abundance of poly(A) isoforms based on a likelihood model	https://github.com/Vivianstats/MAAPER
	SCAPTURE [6]	2021	Shell, Python	Peak calling and peak filtering using known pAs	YES	YES	featureCounts + UMI-tools	https://github.com/YangLab/SCAPTURE
	scraps [7]	2022	Python, R	For paired-end alignment,scraps uses the positional information encoded in read 1 of common TVN-primed libraries;for read 2-only alignment, it requires soft clipped reads with poly(A)	YES	YES	featureCounts + UMI-tools	https://github.com/rnabioco/scraps
	Infernape [8]	2023	R	Gaussian kernel smoother	YES	YES	Modeling to assign the affiliation of reads	https://github.com/kangbw702/Infernape
	scUTRquant [9]	2024	Python, R, shell	CS(cleavage sites)-spanning reads were obtained from Microwell-seq, and poly(A) tails were removed and remained sequences were aligned to the genome to identify the CS	YES	YES	Kallisto	https://github.com/Mayrlab/scUTRquant
[1] Shulman, E.D. and Elkon, R. Cell-type-specific analysis of alternative polyadenylation using single-cell transcriptomics data. Nucleic Acids Res. 2019;47(19):10027-10039.
[2] Patrick, R., et al. Sierra: discovery of differential transcript usage from polyA-captured single-cell RNA-seq data. Genome Biol. 2020;21(1):167.
[3] Wu, X., et al. scAPAtrap: identification and quantification of alternative polyadenylation sites from single-cell RNA-seq data. Brief. Bioinform. 2021;22(4).
[4] Zhou, R., et al. SCAPE: a mixture model revealing single-cell polyadenylation diversity and cellular dynamics during cell differentiation and reprogramming. Nucleic Acids Res. 2022;50(11):e66.
[5] Li, W.V., et al. MAAPER: model-based analysis of alternative polyadenylation using 3' end-linked reads. Genome Biol. 2021;22(1):222.
[6] Li, G.-W., et al. SCAPTURE: a deep learning-embedded pipeline that captures polyadenylation information from 3' tag-based RNA-seq of single cells. Genome Biol. 2021;22(1).
[7] Fu, R., et al. scraps: an end-to-end pipeline for measuring alternative polyadenylation at high resolution using single-cell RNA-seq. bioRxiv preprint 2022.
[8] Kang, B., et al. Infernape uncovers cell type–specific and spatially resolved alternative polyadenylation in the brain. Genome Res. 2023;33(10):1774-1787.
[9] Fansler, M.M., Mitschka, S. and Mayr, C. Quantifying 3′UTR length from scRNA-seq data reveals changes independent of gene expression. Nat. Commun. 2024;15(1).

## Sheet: Table S2
Supplementary Table 2. scRNA-seq datasets and matched bulk datasets used in this study.
Dataset name	Sample	Species	Protocol	Number of cells 1	Accession number	Number of reads	Used for pA identification	Used for pA quantification at the gene level	Used for cell clustering	Used to assess the consistency of pA quantification	Used for PAU quantification	Used for DEAPA gene identification
Mouse_Sperm	Mouse Sperm	Mouse	10X v2	2042	GSE140556	146M (146008894/137517551)	√	√	√	√	√	√
Mouse_T_Cell	Mouse T Cell		10X v2	1827	GSE106264	211.1M (211145284/202087342)	√	√	√	√	√	√
Mouse_TIP	Mouse TIP		10X v2	8693	E-MTAB-7376	352.8M (352791883/325580803)	√	√	√	√	√	√
Mouse_Stem_Cell	Mouse Stem Cell		10X v2	11175	GSE103221	1109.1M (1109145013/1016374160)	√	√	√	√		√
Mouse_GFP1	Mouse GFP		10X v2	5511	E-MTAB-7376	165.4M (165446798/138849795)	√	√	√	√
Mouse_GFP2			10X v2	5316		172.8M (172834291/162582793)	√	√	√	√
Mouse_Bone1	Mouse Bone		Microwell-seq	510	GSM2906396	46.7M (46740141/43279654)	√	√	√	√
Mouse_Bone2			Microwell-seq	3959	GSM2906399	8.88M (8876250/7733324)	√	√	√	√
Mouse_Hypothalamus1	Mouse Hypothalamus		Drop-seq	685	GSM2333586	20.1M (20097138/20097138)	√	√		√
Mouse_Hypothalamus2			Drop-seq	707	GSM2333587	39.1M (39117073/39117073)	√	√		√
Mouse_Intestine1	Mouse Intestine		CEL-seq	96	GSM1524282	12.5M (12469138/12469138)	√	√		√
Mouse_Intestine2			CEL-seq	96	GSM1524283	11.5M (11507135/11507135)	√	√		√
Mouse_Intestine3			CEL-seq	96	GSM1524284	16.8M (16812114/16812114)	√	√		√
Mouse_Intestine4			CEL-seq	96	GSM1524285	15.5M (15542017/15542017)	√	√		√
Mouse_Intestine5			CEL-seq	96	GSM1524286	12.5M (12506188/12506188)	√	√		√
Mouse_Intestine6			CEL-seq	96	GSM1524287	11.6M (11571422/11571422)	√	√		√
Human_Pbmc1	Human Pbmc	Human	10X v1	2471	https://support.10xgenomics.com/single-cell-gene-expression/datasets	223M (223037249/220454978)	√	√	√	√
Human_Pbmc2			10X v2	4418		437.2M (437233132/426661573)	√	√	√	√		√
Human_Pbmc3			10X v3	4476		436.1M (436121307/428122483)	√	√	√	√		√
Human_Pbmc4			10X v1	4797		173.8M (173837961/171617067)	√	√	√	√
Human_Covid_Pbmc1	Human Covid Pbmc		10X v3	3119	GSM4712885	243.6M (243613117/224863735)	√	√	√	√		√
Human_Covid_Pbmc2			10X v3	5605	GSM4712907	173.8M (173790870/162452736)	√	√	√	√		√
Arabidopsis1	Arabidopsis	Arabidopsis	10X v2	4406	GSM3490689	243.1M (243127518/236387242)	√	√	√	√
Arabidopsis2			10X v2	1473	GSM3490690	73.8M (73757726/71301729)	√	√	√	√
Arabidopsis3			10X v2	1643	GSM3490691	73.7M (73684624/71195487)	√	√	√	√
Mouse Sperm	Mouse_Sperm	Mouse	3’ READS		GSE73973						√	√
Mouse T Cell	Mouse_T_Cell		A-seq		GSE54950						√	√
Mouse TIP	Mouse_TIP		bulk RNA-seq		GSE95755						√
1 Number of cells is based on the number of cells contained in the BAM file after read mapping.
2 Number of reads is based on the number of reads(total/mapped) contained in the BAM file.

## Sheet: Table S3
Supplementary Table 3. Execution status of each method on different datasets.
			scAPAtrap	sierra	SCAPTURE	Infernape	scAPA	MAAPER	SCAPE	polyApipe	scraps	scUTRquant
Sample	Sample ID	Protocol
Mouse Sperm	merge(Mouse_Sperm)	10X v2	√	√	√	√	√	√	√	√	√	√
Mouse T Cell	merge(Mouse_T_Cell)	10X v2	√	√	√	√	√	√	√	√	√	√
Mouse TIP	merge(Mouse_TIP)	10X v2	√	√	√	√	√	√	√	√	√	√
Mouse Stem Cell	merge	10X v2	√	√	√	√	√	√	√	√	√	√
Mouse GFP	MI_DAY7_GFP(Mouse_GFP1)	10X v2	√	√	√	√	√	√	√	√	√	√
	SHAM_DAY7_GFP(Mouse_GFP1)	10X v2	√	√	√	√	√	√	√	√	√	√
Mouse Bone	GSM2906396(Mouse_Bone1)	Microwell-Seq	√	√	√	√	√	√	√	√	√	x 6
	GSM2906399(Mouse_Bone2)	Microwell-Seq	√	√	√	√	x 3	√	√	√	√
Mouse Hypothalamus	GSM2333586(Mouse_Hypothalamus1)	Drop-Seq	√	√	√	√	√	√	√	√	√	√
	GSM2333587(Mouse_Hypothalamus2)	Drop-Seq	√	√	√	√	√	√	√	√	√	√
Mouse Intestine	GSM1524282(Mouse_Intestine1)	CEL-Seq	√	√	√	√	√	√	√	x 5	√	x 7
	GSM1524283(Mouse_Intestine2)	CEL-Seq	√	√	√	√	√	√	√		√
	GSM1524284(Mouse_Intestine3)	CEL-Seq	√	√	√	√	√	√	√		√
	GSM1524285(Mouse_Intestine4)	CEL-Seq	√	√	√	√	√	√	√		√
	GSM1524286(Mouse_Intestine5)	CEL-Seq	√	√	√	√	√	√	√		√
	GSM1524287(Mouse_Intestine6)	CEL-Seq	√	√	√	√	√	√	√		√
Human Pbmc	3k(Human_Pbmc1)	10X v1	√	√	√	√	√	√	√	√	√	x 7
	4k(Human_Pbmc2)	10X v2	√	√	√	√	√	√	√	√	√	√
	5k(Human_Pbmc3)	10X v3	√	√	√	√	√	√	√	√	√	√
	6k(Human_Pbmc4)	10X v1	√	√	√	√	√	√	√	√	√	x 7
Human Covid Pbmc	GSM4712885(Human_Covid_Pbmc1)	10X v3	√	√	√	√	√	√	√	√	√	√
	GSM4712907(Human_Covid_Pbmc2)	10X v3	√	√	√	√	√	√	√	√	√	√
Arabidopsis	GSM3490689(Arabidopsis1)	10X v2	√	√	x 1	x 2	√	√	x 4	√	√	x 8
	GSM3490690(Arabidopsis2)	10X v2	√	√			√	√	√	√	√
	GSM3490691(Arabidopsis3)	10X v2	√	√			√	√	√	√	√
1. The DeepPASS model built in SCAPTURE does not support pA prediction for Arabidopsis data.
2. Infernape failed to obtain expression counts for pAs in single cells using default parameters.
3. scAPA reported errors and failed to produce results at the step of "Separating Peaks" when using default parameters.
4. SCAPE reported errors during the run and failed to output results.
5. polyApipe failed to identify pAs when using default parameters.
6. In the scUTRquant pipeline, the tool kallisto for quantifying 3'UTR isoform expression does not support the sequencing protocol.
7. scUTRquant reported errors during the run and failed to output results.
8. scUTRquant requires a pre-built Arabidopsis reference target transcriptome, thus it did not run successfully on Arabidopsis datasets.
